# Supplementary material for: 2,6,7-Trioxa-1-phosphabicyclo­[2.2.2]octan-4-ylmethanol 1-sulfide
Source: Acta Crystallogr Sect E Struct Rep Online. 2008 Dec 17;65(Pt 1):o141. doi: 10.1107/S1600536808041937 (PMC2968057; doi:10.1107/S1600536808041937)
Supplement: Supplementary file 2 [file e-65-0o141-Isup2.hkl]

# 
# h,k,l, Fc-squared, Fo-squared, sigma(Fo-squared) and status flag 
# 
data_I
_shelx_title ' MJS8 in pna21' 
_shelx_refln_list_code          4 
_shelx_F_calc_maximum       80.68 
_exptl_crystal_F_000       408.00 
_reflns_d_resolution_high  0.8258 
 
loop_ 
 _symmetry_equiv_pos_as_xyz 
 'x, y, z' 
 '-x, -y, z+1/2' 
 '-x+1/2, y+1/2, z+1/2' 
 'x+1/2, -y+1/2, z' 
 
_cell_length_a    11.5707 
_cell_length_b     9.7235 
_cell_length_c     7.1123 
_cell_angle_alpha  90.000 
_cell_angle_beta   90.000 
_cell_angle_gamma  90.000 
 
_shelx_F_squared_multiplier     1.000 
 
loop_ 
 _refln_index_h 
 _refln_index_k 
 _refln_index_l 
 _refln_F_squared_calc 
 _refln_F_squared_meas 
 _refln_F_squared_sigma 
 _refln_observed_status 
   0   0  -8        6.52       11.43      2.20 o 
   2   0  -8       92.00      102.77      4.18 o 
   4   0  -8        7.18        9.58      2.72 o 
   1   1  -8       17.29       17.92      2.37 o 
   2   1  -8       34.16       29.53      2.83 o 
   3   1  -8       77.89       71.30      3.79 o 
   4   1  -8       50.29       59.22      5.40 o 
   5   1  -8       76.79       62.44      6.30 o 
   0   2  -8       36.40       36.24      4.23 o 
   1   2  -8        7.79        7.62      2.19 o 
   2   2  -8       78.56       73.86      3.78 o 
   3   2  -8       34.27       34.83      3.26 o 
   4   2  -8        1.24        2.33      3.86 o 
   1   3  -8       15.00       13.21      4.05 o 
   2   3  -8       24.96       20.74      2.93 o 
   3   3  -8       10.80       11.52      2.73 o 
   0   4  -8       22.46       34.36      2.75 o 
   1   4  -8       42.18       48.29      3.36 o 
   2   4  -8       22.44       21.86      4.40 o 
   2   0  -7       10.69        8.87      3.30 o 
   4   0  -7      694.82      645.67      9.88 o 
   6   0  -7       13.21       14.67      3.84 o 
   8   0  -7       42.34       35.71      4.93 o 
   0   1  -7       45.24       41.02      2.73 o 
   1   1  -7       91.51       83.08      3.47 o 
   2   1  -7       34.84       44.31      2.62 o 
   3   1  -7        7.38        8.40      3.65 o 
   4   1  -7       16.56       12.93      2.48 o 
   5   1  -7      165.10      158.38      5.17 o 
   6   1  -7       60.25       55.03      5.05 o 
   7   1  -7       89.40       90.56      4.39 o 
   8   1  -7       18.06       20.83      4.17 o 
   1   2  -7       16.31       17.92      2.17 o 
   2   2  -7      105.15       89.12      4.03 o 
   3   2  -7      229.55      234.52      5.68 o 
   4   2  -7       24.78       29.05      2.76 o 
   5   2  -7      224.54      207.80      5.56 o 
   6   2  -7        2.30        0.00      3.73 o 
   7   2  -7       32.94       32.63      3.20 o 
   0   3  -7       87.04       89.66      3.63 o 
   1   3  -7       22.15       19.12      2.31 o 
   2   3  -7      135.24      142.39      4.47 o 
   3   3  -7        4.71        5.91      3.54 o 
   4   3  -7       11.03       10.97      3.63 o 
   5   3  -7       14.63       10.77      4.19 o 
   6   3  -7      150.31      133.73      7.19 o 
   7   3  -7        7.81       10.45      3.87 o 
   1   4  -7      129.54      124.15      4.38 o 
   2   4  -7        2.31        0.00      3.53 o 
   3   4  -7       16.03       13.38      4.15 o 
   4   4  -7      129.28      126.08      5.01 o 
   5   4  -7       76.44       69.76      3.86 o 
   6   4  -7        6.96        4.93      2.26 o 
   0   5  -7       18.75       19.38      2.45 o 
   1   5  -7      112.76      114.36      4.43 o 
   2   5  -7       88.75       81.28      4.06 o 
   3   5  -7       40.83       38.21      4.75 o 
   4   5  -7        8.63       10.46      2.29 o 
   5   5  -7       79.66       87.03      4.05 o 
   1   6  -7        0.41        0.00      3.65 o 
   2   6  -7       45.79       51.29      3.60 o 
   3   6  -7       18.90       20.18      2.70 o 
   0   0  -6     1001.20     1056.12     10.08 o 
   2   0  -6        2.65        2.77      3.36 o 
   4   0  -6        7.35        6.57      1.82 o 
   6   0  -6      254.70      249.30      5.54 o 
   8   0  -6      141.98      137.11      4.89 o 
  10   0  -6       55.74       56.83      5.64 o 
   1   1  -6      564.92      579.28      7.64 o 
   2   1  -6      757.34      752.06      8.57 o 
   3   1  -6      371.18      356.91      6.05 o 
   4   1  -6      181.26      176.33      5.64 o 
   5   1  -6       45.72       52.51      2.71 o 
   6   1  -6       11.21       13.96      2.14 o 
   7   1  -6       68.97       72.92      4.57 o 
   8   1  -6        0.40        0.00      3.12 o 
   9   1  -6       80.76       81.19      4.08 o 
   0   2  -6        8.27       12.19      2.12 o 
   1   2  -6      261.41      275.49      5.35 o 
   2   2  -6       96.21       94.84      3.48 o 
   3   2  -6      140.80      140.77      4.09 o 
   4   2  -6        8.68        4.56      3.24 o 
   5   2  -6       53.82       62.27      3.06 o 
   6   2  -6       26.51       21.87      2.52 o 
   7   2  -6      184.14      169.66      5.02 o 
   8   2  -6       41.59       51.09      3.11 o 
   9   2  -6       27.29       30.14      4.38 o 
   1   3  -6      106.90      109.03      3.81 o 
   2   3  -6      325.45      324.21      5.94 o 
   3   3  -6      238.90      223.39      5.06 o 
   4   3  -6      231.71      237.30      5.26 o 
   5   3  -6       17.43       15.96      2.16 o 
   6   3  -6       73.07       76.57      3.30 o 
   7   3  -6        8.16        0.91      3.72 o 
   8   3  -6       21.55       12.92      4.17 o 
   9   3  -6        3.06        0.00      3.96 o 
   0   4  -6       93.04      113.05      3.74 o 
   1   4  -6      161.37      137.83      4.21 o 
   2   4  -6       90.53       96.34      3.81 o 
   3   4  -6      178.76      187.02      4.87 o 
   4   4  -6        8.13        7.06      2.96 o 
   5   4  -6       29.40       27.85      2.63 o 
   6   4  -6       94.26       96.65      3.98 o 
   7   4  -6      106.26      111.10      4.38 o 
   8   4  -6       46.31       49.13      4.85 o 
   1   5  -6       59.85       53.81      3.04 o 
   2   5  -6       45.84       40.57      2.83 o 
   3   5  -6       44.54       41.56      2.91 o 
   4   5  -6       35.50       34.65      2.89 o 
   5   5  -6       64.28       69.33      3.55 o 
   6   5  -6        5.83        3.37      3.21 o 
   7   5  -6       20.03       25.28      2.79 o 
   8   5  -6        4.53        3.05      3.74 o 
   0   6  -6      317.56      306.28      6.28 o 
   1   6  -6       18.36       16.39      2.60 o 
   2   6  -6       88.26       80.11      3.92 o 
   3   6  -6        2.62        5.59      1.73 o 
   4   6  -6        2.90        0.10      3.53 o 
   5   6  -6       45.50       43.45      3.28 o 
   6   6  -6       78.77       70.45      3.88 o 
   7   6  -6       20.20       19.09      2.63 o 
   1   7  -6       57.14       51.32      3.23 o 
   2   7  -6       20.17       20.84      2.48 o 
   3   7  -6        3.63        3.25      3.41 o 
   4   7  -6       63.69       69.77      3.66 o 
   5   7  -6        3.94        5.42      3.07 o 
   0   8  -6        7.65        5.46      3.39 o 
   1   8  -6       61.46       62.24      3.73 o 
   2   8  -6        9.55        6.70      4.05 o 
   3   8  -6        6.56        6.70      3.91 o 
   2   0  -5     1150.64     1282.19      9.94 o 
   4   0  -5       47.17       55.39      2.41 o 
   6   0  -5       95.22       87.55      3.19 o 
   8   0  -5      181.77      164.16      4.66 o 
  10   0  -5      250.42      227.49      8.10 o 
   0   1  -5      490.86      515.21      6.28 o 
   1   1  -5      315.58      297.51      4.79 o 
   2   1  -5      153.93      182.08      3.87 o 
   3   1  -5      744.35      772.28      7.83 o 
   4   1  -5       64.46       60.97      2.63 o 
   5   1  -5        6.08        2.94      2.58 o 
   6   1  -5        2.43        1.54      2.41 o 
   7   1  -5      104.42      111.12      3.77 o 
   8   1  -5      127.48      126.74      4.09 o 
   9   1  -5       85.10       90.91      3.74 o 
  10   1  -5        7.98       11.56      3.97 o 
  11   1  -5       75.92       83.47      5.76 o 
   1   2  -5      556.03      586.69      6.92 o 
   2   2  -5       39.76       35.56      2.30 o 
   3   2  -5      620.85      658.83      7.46 o 
   4   2  -5       81.01       80.34      2.84 o 
   5   2  -5      233.71      221.89      4.64 o 
   6   2  -5      116.67      119.90      3.64 o 
   7   2  -5       37.08       39.97      2.69 o 
   8   2  -5       13.01       12.69      1.97 o 
   9   2  -5      189.50      191.30      5.35 o 
  10   2  -5       82.06       86.22      4.07 o 
  11   2  -5       24.82       20.27      2.78 o 
   0   3  -5     2606.31     2742.41     14.99 o 
   1   3  -5      177.79      197.52      4.21 o 
   2   3  -5       11.42       12.50      1.73 o 
   3   3  -5       70.90       85.74      3.11 o 
   4   3  -5       42.39       39.12      2.23 o 
   5   3  -5        1.93        0.00      2.92 o 
   6   3  -5       17.68       19.72      1.96 o 
   7   3  -5       21.08       20.19      2.14 o 
   8   3  -5      250.08      235.48      5.70 o 
   9   3  -5        2.00        0.92      3.10 o 
  10   3  -5        8.23        7.99      2.27 o 
   1   4  -5      221.20      215.51      4.73 o 
   2   4  -5      349.58      370.65      5.94 o 
   3   4  -5       23.11       25.73      2.11 o 
   4   4  -5      356.11      345.16      5.84 o 
   5   4  -5      104.22      102.87      3.59 o 
   6   4  -5      114.71      104.93      3.67 o 
   7   4  -5      228.84      223.12      5.32 o 
   8   4  -5       21.85       20.73      2.72 o 
   9   4  -5      109.66      125.05      4.82 o 
  10   4  -5       52.15       47.93      3.49 o 
   0   5  -5      274.50      280.65      5.42 o 
   1   5  -5      613.20      632.86      8.01 o 
   2   5  -5        1.62        5.18      1.48 o 
   3   5  -5       27.01       27.02      2.15 o 
   4   5  -5       17.55       16.54      2.18 o 
   5   5  -5        5.14        1.05      3.05 o 
   6   5  -5       14.50       15.02      2.13 o 
   7   5  -5       83.75       72.94      5.14 o 
   8   5  -5       27.55       17.05      4.29 o 
   9   5  -5       64.61       74.18      3.82 o 
   1   6  -5       12.88        8.22      3.59 o 
   2   6  -5      125.15      135.29      4.26 o 
   3   6  -5       57.21       62.74      3.10 o 
   4   6  -5        1.56        0.00      2.85 o 
   5   6  -5       66.61       71.68      3.57 o 
   6   6  -5      117.00      118.28      4.31 o 
   7   6  -5       26.69       26.30      2.60 o 
   8   6  -5       14.27       14.75      2.72 o 
   0   7  -5      117.68      124.38      4.14 o 
   1   7  -5       88.53       80.53      3.54 o 
   2   7  -5       47.92       47.74      2.84 o 
   3   7  -5       59.91       61.69      3.34 o 
   4   7  -5       23.26       21.11      2.20 o 
   5   7  -5        3.35        6.52      1.81 o 
   6   7  -5       52.48       43.74      4.90 o 
   7   7  -5       31.78       26.95      2.90 o 
   1   8  -5       42.74       50.33      3.06 o 
   2   8  -5       11.90       10.71      2.01 o 
   3   8  -5       19.93       16.35      4.21 o 
   4   8  -5       67.93       68.78      3.60 o 
   5   8  -5        6.68        1.91      3.83 o 
   6   8  -5       21.24       21.27      2.44 o 
   0   9  -5       82.41       90.10      4.38 o 
   1   9  -5       21.75       20.35      2.61 o 
   2   9  -5        1.07        0.00      3.80 o 
   3   9  -5       25.63       34.55      2.83 o 
   0   0  -4     1181.20     1153.72      7.81 o 
   2   0  -4      419.07      429.62      4.85 o 
   4   0  -4        5.73        0.43      2.23 o 
   6   0  -4      843.53      845.42      8.18 o 
   8   0  -4      630.19      635.26      7.89 o 
  10   0  -4       18.06       12.82      2.08 o 
  12   0  -4      138.18      144.24      7.25 o 
   1   1  -4      493.73      579.32      5.66 o 
   2   1  -4      293.87      299.54      4.19 o 
   3   1  -4      106.28      106.30      2.74 o 
   4   1  -4       39.63       39.28      2.05 o 
   5   1  -4       82.17       94.81      2.93 o 
   6   1  -4      643.91      583.06      7.07 o 
   7   1  -4      580.81      516.30      8.25 o 
   8   1  -4      131.92      107.00      3.54 o 
   9   1  -4      104.84       97.45      3.65 o 
  10   1  -4       61.36       57.35      3.24 o 
  11   1  -4       75.44       80.15      5.43 o 
  12   1  -4       16.50       18.39      4.64 o 
   0   2  -4     1214.73     1282.85      8.48 o 
   1   2  -4      561.41      590.47      5.87 o 
   2   2  -4       34.83       28.85      1.66 o 
   3   2  -4      623.81      611.08      6.16 o 
   4   2  -4      116.73      129.70      3.16 o 
   5   2  -4      194.41      182.23      3.89 o 
   6   2  -4      109.84      115.79      3.39 o 
   7   2  -4      446.55      459.58      6.51 o 
   8   2  -4       76.31       77.42      3.15 o 
   9   2  -4      111.02       92.40      3.60 o 
  10   2  -4        1.07        4.20      1.70 o 
  11   2  -4       82.03       79.50      3.78 o 
  12   2  -4        1.90        5.49      3.42 o 
   1   3  -4       82.56       87.25      2.59 o 
   2   3  -4     1168.17     1199.70      8.78 o 
   3   3  -4       83.29       78.45      2.58 o 
   4   3  -4      688.76      679.17      7.34 o 
   5   3  -4      123.19      128.99      3.44 o 
   6   3  -4       64.10       62.03      3.02 o 
   7   3  -4      170.28      171.88      4.30 o 
   8   3  -4        5.81        7.39      1.85 o 
   9   3  -4        6.39        2.02      3.26 o 
  10   3  -4      158.97      146.92      6.37 o 
  11   3  -4        5.20        6.15      3.12 o 
   0   4  -4      564.72      674.26      6.86 o 
   1   4  -4      639.72      662.39      6.91 o 
   2   4  -4      255.81      261.50      4.52 o 
   3   4  -4      592.98      595.38      6.85 o 
   4   4  -4       90.86       92.06      2.97 o 
   5   4  -4       89.12       82.90      2.90 o 
   6   4  -4      210.51      205.06      4.66 o 
   7   4  -4       37.17       29.94      2.50 o 
   8   4  -4      102.69      101.88      3.89 o 
   9   4  -4       58.14       56.13      3.04 o 
  10   4  -4       21.07       17.15      2.57 o 
  11   4  -4       24.65       31.67      2.76 o 
   1   5  -4      413.69      425.47      5.98 o 
   2   5  -4      103.87       99.48      3.11 o 
   3   5  -4      535.85      537.12      7.02 o 
   4   5  -4      147.46      139.27      3.96 o 
   5   5  -4      294.88      288.17      5.46 o 
   6   5  -4       25.73       22.93      2.00 o 
   7   5  -4       31.09       30.71      3.68 o 
   8   5  -4       34.00       38.36      2.64 o 
   9   5  -4       83.83       85.90      4.02 o 
  10   5  -4       13.20       13.31      2.15 o 
   0   6  -4      827.33      843.64      8.63 o 
   1   6  -4      174.95      188.39      4.49 o 
   2   6  -4       56.45       57.38      2.60 o 
   3   6  -4       51.34       51.03      2.90 o 
   4   6  -4       33.55       34.72      2.33 o 
   5   6  -4      157.81      147.45      4.41 o 
   6   6  -4       97.56      105.32      3.77 o 
   7   6  -4       79.65       72.41      3.44 o 
   8   6  -4      118.90      124.80      4.71 o 
   9   6  -4       14.77       12.25      2.34 o 
  10   6  -4        0.48        0.00      3.69 o 
   1   7  -4       61.12       66.13      3.13 o 
   2   7  -4       93.80       93.84      3.49 o 
   3   7  -4       70.20       73.13      3.12 o 
   4   7  -4       32.59       35.69      2.45 o 
   5   7  -4       14.38       14.49      2.20 o 
   6   7  -4       17.31       18.57      2.29 o 
   7   7  -4       37.18       35.56      2.84 o 
   8   7  -4       30.47       32.46      2.85 o 
   9   7  -4       26.68       21.50      2.99 o 
   0   8  -4      192.24      219.53      6.46 o 
   1   8  -4      178.14      190.33      5.11 o 
   2   8  -4       63.79       61.98      3.13 o 
   3   8  -4        1.02        0.00      2.88 o 
   4   8  -4        7.46        5.96      3.03 o 
   5   8  -4       61.37       65.31      3.48 o 
   6   8  -4       56.45       49.44      3.34 o 
   7   8  -4       65.72       79.55      4.13 o 
   1   9  -4       17.45       13.84      3.88 o 
   2   9  -4       38.04       39.73      3.15 o 
   3   9  -4       34.36       32.72      2.72 o 
   4   9  -4        2.98        3.36      3.20 o 
   5   9  -4       36.08       45.61      3.27 o 
   6   9  -4       53.21       59.17      3.75 o 
   0  10  -4       88.86      104.78      4.33 o 
   1  10  -4        3.69        4.09      3.42 o 
   2  10  -4       25.18       27.72      2.83 o 
   3  10  -4       20.59        9.49      4.96 o 
   2   0  -3     1797.41     2070.45      9.08 o 
   4   0  -3     2190.25     2466.26     11.04 o 
   6   0  -3      692.48      624.01      6.48 o 
   8   0  -3      164.98      169.83      4.03 o 
  10   0  -3       89.80       84.56      3.39 o 
  12   0  -3      126.13      139.45      4.82 o 
   0   1  -3      155.50      164.99      2.57 o 
   1   1  -3      263.39      300.83      3.55 o 
   2   1  -3     2234.49     2588.15     10.22 o 
   3   1  -3     1013.53     1131.26      7.15 o 
   4   1  -3      462.61      505.81      5.06 o 
   5   1  -3     1118.13     1120.06      8.00 o 
   6   1  -3      383.28      329.36      4.71 o 
   7   1  -3      269.36      224.91      4.23 o 
   8   1  -3      113.44      102.99      3.14 o 
   9   1  -3       13.61       12.69      1.69 o 
  10   1  -3       55.12       58.86      3.67 o 
  11   1  -3       29.21       30.39      4.18 o 
  12   1  -3       17.79       13.13      3.97 o 
  13   1  -3       94.14      109.74      7.12 o 
   1   2  -3      476.74      513.68      4.77 o 
   2   2  -3     1095.52     1069.26      7.02 o 
   3   2  -3      575.77      648.83      5.60 o 
   4   2  -3      451.31      409.67      4.72 o 
   5   2  -3      626.77      657.84      6.31 o 
   6   2  -3      167.01      164.46      3.47 o 
   7   2  -3      110.73      102.69      3.15 o 
   8   2  -3      210.88      219.92      4.54 o 
   9   2  -3       48.35       45.13      2.65 o 
  10   2  -3        0.28        0.00      2.74 o 
  11   2  -3      133.93      139.46      4.70 o 
  12   2  -3       21.49       28.99      2.79 o 
   0   3  -3      265.46      301.34      3.85 o 
   1   3  -3      349.77      402.30      4.45 o 
   2   3  -3      994.23     1114.98      7.64 o 
   3   3  -3      719.22      827.13      6.61 o 
   4   3  -3      299.21      322.94      4.63 o 
   5   3  -3       31.16       31.28      1.90 o 
   6   3  -3     1312.65     1209.58      9.53 o 
   7   3  -3      181.25      178.74      4.03 o 
   8   3  -3       76.85       74.27      2.91 o 
   9   3  -3       98.42       87.15      3.34 o 
  10   3  -3       13.34       11.23      3.53 o 
  11   3  -3        2.05        1.12      3.16 o 
  12   3  -3       29.17       27.60      4.16 o 
   1   4  -3      423.32      382.06      4.74 o 
   2   4  -3      101.71      105.64      2.61 o 
   3   4  -3      956.21      927.14      7.52 o 
   4   4  -3      341.79      343.71      5.03 o 
   5   4  -3     1160.67     1149.10      9.22 o 
   6   4  -3        0.61        0.00      2.70 o 
   7   4  -3      245.09      240.23      4.70 o 
   8   4  -3       55.53       54.38      2.63 o 
   9   4  -3        8.04       10.79      1.89 o 
  10   4  -3       66.15       66.77      3.34 o 
  11   4  -3       20.10       27.43      2.51 o 
  12   4  -3       23.54       26.86      2.66 o 
   0   5  -3       96.83       91.75      2.51 o 
   1   5  -3      411.96      407.00      5.15 o 
   2   5  -3       81.32       74.62      2.47 o 
   3   5  -3       20.16       17.25      1.64 o 
   4   5  -3        1.76        0.57      2.66 o 
   5   5  -3     1023.72     1046.04      9.37 o 
   6   5  -3      100.53      108.06      3.51 o 
   7   5  -3      175.55      172.70      4.33 o 
   8   5  -3      118.31      108.93      3.66 o 
   9   5  -3       29.73       30.46      3.48 o 
  10   5  -3        7.82        7.36      3.29 o 
  11   5  -3        5.31        5.02      3.26 o 
   1   6  -3      123.15      121.40      3.21 o 
   2   6  -3      210.39      210.53      4.10 o 
   3   6  -3      196.54      186.60      4.07 o 
   4   6  -3     1216.56     1177.23     10.22 o 
   5   6  -3      124.84      113.28      3.56 o 
   6   6  -3       87.56       85.13      3.33 o 
   7   6  -3       15.21       13.61      2.02 o 
   8   6  -3       37.09       35.98      2.75 o 
   9   6  -3       50.34       50.27      3.06 o 
  10   6  -3       16.26       21.75      2.38 o 
  11   6  -3       11.37       14.91      2.41 o 
   0   7  -3      315.37      310.88      5.34 o 
   1   7  -3       70.95       71.10      2.87 o 
   2   7  -3       68.89       62.22      2.83 o 
   3   7  -3      162.15      158.02      4.08 o 
   4   7  -3      166.35      173.10      4.53 o 
   5   7  -3       32.71       29.16      2.57 o 
   6   7  -3      182.04      173.57      4.61 o 
   7   7  -3       33.08       34.64      2.72 o 
   8   7  -3       24.00       23.40      2.22 o 
   9   7  -3        6.59        0.44      3.54 o 
  10   7  -3        1.17        0.00      3.31 o 
   1   8  -3       80.21       68.92      2.93 o 
   2   8  -3      121.94      116.15      3.73 o 
   3   8  -3      226.71      224.72      5.16 o 
   4   8  -3       27.00       23.44      2.32 o 
   5   8  -3      138.52      137.53      4.43 o 
   6   8  -3       10.39        3.44      3.74 o 
   7   8  -3       35.70       40.34      3.12 o 
   8   8  -3       16.09       16.26      2.51 o 
   9   8  -3       12.93       11.89      2.28 o 
   0   9  -3       62.30       52.02      3.11 o 
   1   9  -3      157.14      163.93      4.98 o 
   2   9  -3       60.76       51.50      4.53 o 
   3   9  -3        0.63        0.10      2.77 o 
   4   9  -3        5.77        5.64      1.84 o 
   5   9  -3       11.11        8.49      2.06 o 
   6   9  -3       26.63       25.21      2.92 o 
   7   9  -3       33.33       34.21      2.98 o 
   1  10  -3       27.35       28.44      2.54 o 
   2  10  -3       52.88       48.83      3.31 o 
   3  10  -3        4.19        1.86      3.46 o 
   4  10  -3      102.70       99.10      4.50 o 
   5  10  -3       16.07       15.91      4.20 o 
   0  11  -3       50.39       54.25      3.53 o 
   1  11  -3       22.46       24.80      4.31 o 
   0   0  -2       54.43       59.43      1.40 o 
   2   0  -2      834.80      858.87      4.89 o 
   4   0  -2     1504.72     1655.82      7.93 o 
   6   0  -2      708.96      635.58      5.89 o 
   8   0  -2      818.88      771.09      7.63 o 
  10   0  -2       96.40       89.38      3.42 o 
  12   0  -2       41.44       50.44      3.07 o 
   1   1  -2      958.56     1018.03      5.17 o 
   2   1  -2      610.02      681.42      4.49 o 
   3   1  -2     2578.22     2798.60     38.79 o 
   4   1  -2     1023.81     1129.84      6.78 o 
   5   1  -2     3241.87     3036.55     48.38 o 
   6   1  -2       20.97       18.04      1.42 o 
   7   1  -2      231.45      209.90      3.89 o 
   8   1  -2      441.51      429.35      5.74 o 
   9   1  -2      129.73      128.85      3.62 o 
  10   1  -2      157.57      144.46      4.02 o 
  11   1  -2      100.80       98.95      5.22 o 
  12   1  -2       64.36       66.23      3.55 o 
  13   1  -2       21.64       21.09      2.42 o 
   0   2  -2      211.45      182.08      2.39 o 
   1   2  -2     1073.85     1203.03      6.06 o 
   2   2  -2     1419.88     1571.92      7.25 o 
   3   2  -2      575.20      638.99      4.90 o 
   4   2  -2      600.05      617.18      5.20 o 
   5   2  -2     1230.17     1178.87      7.86 o 
   6   2  -2      188.69      191.95      3.39 o 
   7   2  -2      419.72      406.69      5.32 o 
   8   2  -2       75.31       77.02      2.77 o 
   9   2  -2      253.78      241.02      4.77 o 
  10   2  -2       79.07       77.20      3.34 o 
  11   2  -2       55.36       61.80      3.06 o 
  12   2  -2        2.45        1.95      2.96 o 
  13   2  -2       56.06       69.83      3.94 o 
   1   3  -2      353.01      383.75      3.83 o 
   2   3  -2      902.31      948.18      6.12 o 
   3   3  -2       86.15       79.57      2.02 o 
   4   3  -2     3225.43     3215.61     12.80 o 
   5   3  -2       79.57       68.35      2.14 o 
   6   3  -2       22.05       18.82      1.56 o 
   7   3  -2      118.54      122.16      3.20 o 
   8   3  -2      288.61      283.67      4.97 o 
   9   3  -2      222.24      203.42      4.51 o 
  10   3  -2       27.88       28.63      2.25 o 
  11   3  -2       54.48       50.98      3.91 o 
  12   3  -2       88.50       84.95      5.34 o 
  13   3  -2        4.99        8.39      2.29 o 
   0   4  -2     1178.81     1237.19      7.38 o 
   1   4  -2      172.72      185.55      2.99 o 
   2   4  -2      521.26      538.05      5.03 o 
   3   4  -2      461.66      480.03      4.95 o 
   4   4  -2        3.79        5.72      1.06 o 
   5   4  -2      810.10      772.09      6.97 o 
   6   4  -2      188.93      193.02      3.82 o 
   7   4  -2      102.75       95.56      3.18 o 
   8   4  -2      121.88      115.96      3.59 o 
   9   4  -2       50.43       51.02      2.68 o 
  10   4  -2       35.89       37.61      2.54 o 
  11   4  -2       13.89       22.14      2.25 o 
  12   4  -2        4.20        8.49      1.91 o 
   1   5  -2      280.17      265.78      3.89 o 
   2   5  -2      680.77      667.27      6.30 o 
   3   5  -2     1231.67     1345.95      9.23 o 
   4   5  -2        7.76        1.63      2.56 o 
   5   5  -2      448.89      467.13      5.88 o 
   6   5  -2      194.74      175.96      3.92 o 
   7   5  -2      202.48      197.04      4.33 o 
   8   5  -2       86.98       93.07      3.41 o 
   9   5  -2       47.03       45.12      2.60 o 
  10   5  -2       26.89       24.32      2.24 o 
  11   5  -2       38.24       36.25      3.05 o 
  12   5  -2       13.62       23.77      2.56 o 
   0   6  -2       39.58       59.88      2.18 o 
   1   6  -2      139.42      134.30      3.24 o 
   2   6  -2      411.27      416.30      5.37 o 
   3   6  -2      146.13      149.78      3.51 o 
   4   6  -2       51.22       44.11      2.15 o 
   5   6  -2      190.90      179.58      4.18 o 
   6   6  -2      555.13      576.53      7.24 o 
   7   6  -2        9.19        6.54      1.96 o 
   8   6  -2        4.01        2.53      2.66 o 
   9   6  -2       31.51       30.59      2.32 o 
  10   6  -2       21.13       25.94      2.50 o 
  11   6  -2        6.71        1.24      3.72 o 
   1   7  -2      248.14      237.21      4.44 o 
   2   7  -2      527.84      568.62      7.16 o 
   3   7  -2        2.05        2.59      2.58 o 
   4   7  -2      716.62      733.17      8.22 o 
   5   7  -2       32.21       40.83      2.55 o 
   6   7  -2       32.93       32.44      2.34 o 
   7   7  -2      122.82      123.43      4.17 o 
   8   7  -2       23.12       25.45      2.48 o 
   9   7  -2        3.29        4.44      2.68 o 
  10   7  -2       29.79       26.94      2.79 o 
   0   8  -2       47.69       47.79      2.45 o 
   1   8  -2      117.00      113.32      3.63 o 
   2   8  -2       49.34       46.44      2.49 o 
   3   8  -2       52.03       46.97      2.45 o 
   4   8  -2       70.43       66.81      3.21 o 
   5   8  -2      197.90      190.76      4.84 o 
   6   8  -2       25.81       19.92      2.15 o 
   7   8  -2       80.32       69.11      3.30 o 
   8   8  -2       42.11       49.25      3.00 o 
   9   8  -2        4.39        0.11      3.65 o 
   1   9  -2       88.39       90.99      3.62 o 
   2   9  -2        9.59        9.78      2.01 o 
   3   9  -2      164.47      172.47      4.77 o 
   4   9  -2      186.34      174.96      4.93 o 
   5   9  -2       53.03       54.88      3.07 o 
   6   9  -2       18.11       18.82      2.34 o 
   7   9  -2        5.78        4.93      1.81 o 
   8   9  -2        0.35        0.81      3.18 o 
   0  10  -2       58.62       59.36      2.98 o 
   1  10  -2       19.15       16.39      2.25 o 
   2  10  -2       43.52       51.85      2.99 o 
   3  10  -2       32.83       36.28      2.87 o 
   4  10  -2       39.60       36.20      3.06 o 
   5  10  -2       23.88       23.40      2.47 o 
   6  10  -2       82.98       84.11      3.99 o 
   1  11  -2        4.70        8.28      1.81 o 
   2  11  -2       25.39       27.43      2.88 o 
   3  11  -2       17.54       15.26      2.29 o 
   4   0  -1     2065.86     1811.33      8.30 o 
   6   0  -1      220.29      181.16      3.82 o 
   8   0  -1      128.43      129.75      3.19 o 
  10   0  -1     1053.25     1051.43     10.36 o 
  12   0  -1        7.94       13.75      2.14 o 
   0   1  -1     3071.89     3560.34     28.46 o 
   1   1  -1     4858.74     5321.40     25.58 o 
   2   1  -1     1276.94     1263.78      5.06 o 
   3   1  -1     3623.39     3580.29     38.73 o 
   4   1  -1      506.22      536.43      4.20 o 
   5   1  -1      815.25      746.13      5.48 o 
   6   1  -1      777.90      753.30      6.06 o 
   7   1  -1      769.24      729.90      6.60 o 
   8   1  -1      272.88      260.13      4.31 o 
   9   1  -1      120.37      113.50      3.42 o 
  10   1  -1        6.49        5.86      1.78 o 
  11   1  -1       78.64       81.64      4.64 o 
  12   1  -1        6.27        8.60      3.02 o 
  13   1  -1        6.82        6.70      1.90 o 
   1   2  -1     3353.48     3382.18     34.39 o 
   2   2  -1     2503.96     2421.05     31.32 o 
   3   2  -1      719.97      638.17      4.40 o 
   4   2  -1      512.60      494.35      4.28 o 
   5   2  -1      205.30      170.95      2.88 o 
   6   2  -1      526.45      510.37      5.27 o 
   7   2  -1      264.30      267.27      4.13 o 
   8   2  -1      120.08      116.00      3.06 o 
   9   2  -1      801.63      731.02      8.06 o 
  10   2  -1        4.02        4.92      2.72 o 
  11   2  -1      203.04      201.73      5.17 o 
  12   2  -1       33.24       38.21      2.65 o 
  13   2  -1       20.33       30.05      2.66 o 
   0   3  -1     6397.02     6138.96     52.89 o 
   1   3  -1      408.58      409.64      3.51 o 
   2   3  -1      175.46      180.98      2.47 o 
   3   3  -1     1138.60     1191.84      6.62 o 
   4   3  -1       77.56       74.12      1.88 o 
   5   3  -1      630.99      642.72      5.62 o 
   6   3  -1     1074.66     1105.90      8.10 o 
   7   3  -1       56.00       53.49      2.11 o 
   8   3  -1      681.96      702.08      5.35 o 
   9   3  -1       61.04       51.71      2.66 o 
  10   3  -1       11.40       18.63      2.10 o 
  11   3  -1       42.23       44.71      3.82 o 
  12   3  -1       67.82       67.14      3.53 o 
  13   3  -1        0.37        0.00      3.69 o 
   1   4  -1     1310.62     1436.44      7.44 o 
   2   4  -1      768.42      781.04      5.66 o 
   3   4  -1      518.05      421.65      4.44 o 
   4   4  -1       46.48       41.74      1.74 o 
   5   4  -1       56.35       69.49      2.17 o 
   6   4  -1       20.10       17.76      1.47 o 
   7   4  -1      288.16      250.95      4.50 o 
   8   4  -1       81.90       70.52      2.85 o 
   9   4  -1       44.98       36.97      2.48 o 
  10   4  -1      211.45      206.98      4.93 o 
  11   4  -1       65.35       80.15      3.69 o 
  12   4  -1       25.22       25.40      2.77 o 
  13   4  -1       31.32       38.51      3.16 o 
   0   5  -1     2211.37     2239.22     10.53 o 
   1   5  -1      866.44      916.67      6.71 o 
   2   5  -1      424.71      406.65      4.63 o 
   3   5  -1      341.24      326.81      4.30 o 
   4   5  -1      103.62      128.12      2.98 o 
   5   5  -1       83.50      101.62      2.76 o 
   6   5  -1       63.70       71.55      2.63 o 
   7   5  -1      547.64      548.74      7.04 o 
   8   5  -1       86.48       97.07      3.26 o 
   9   5  -1       81.57       81.80      3.39 o 
  10   5  -1       20.92       26.53      2.40 o 
  11   5  -1       64.42       68.86      3.62 o 
  12   5  -1       32.43       26.16      4.44 o 
   1   6  -1       84.46       66.14      2.16 o 
   2   6  -1      830.29      836.20      7.29 o 
   3   6  -1      469.34      435.30      5.38 o 
   4   6  -1      451.71      426.60      5.76 o 
   5   6  -1      260.51      242.00      4.41 o 
   6   6  -1      111.26      108.17      3.29 o 
   7   6  -1       44.67       46.24      2.47 o 
   8   6  -1        6.51        2.84      2.60 o 
   9   6  -1        4.61        7.00      1.72 o 
  10   6  -1       62.08       64.74      3.36 o 
  11   6  -1       11.75        7.77      3.90 o 
   0   7  -1      258.14      259.87      4.50 o 
   1   7  -1       93.04       97.38      2.94 o 
   2   7  -1      320.58      315.18      5.05 o 
   3   7  -1      292.32      299.99      5.03 o 
   4   7  -1       93.37       96.36      3.08 o 
   5   7  -1       64.71       66.23      2.74 o 
   6   7  -1      152.05      152.71      4.43 o 
   7   7  -1       38.50       41.75      2.70 o 
   8   7  -1      169.55      158.28      4.91 o 
   9   7  -1       55.95       59.02      3.29 o 
  10   7  -1       13.85       12.67      2.14 o 
  11   7  -1       41.03       47.71      3.37 o 
   1   8  -1      139.39      152.75      4.03 o 
   2   8  -1       17.32       17.05      1.85 o 
   3   8  -1      446.76      390.37      6.23 o 
   4   8  -1      242.69      243.37      5.20 o 
   5   8  -1      212.84      206.81      4.86 o 
   6   8  -1        0.89        0.00      2.91 o 
   7   8  -1       11.96       10.77      2.12 o 
   8   8  -1        5.21        3.97      3.17 o 
   9   8  -1       37.33       37.08      3.01 o 
  10   8  -1        5.45        7.77      2.03 o 
   0   9  -1      363.44      345.18      6.14 o 
   1   9  -1       26.73       29.28      2.37 o 
   2   9  -1      137.35      148.33      4.20 o 
   3   9  -1        0.35        2.37      2.80 o 
   4   9  -1       12.36       12.22      1.95 o 
   5   9  -1       66.18       75.13      3.27 o 
   6   9  -1       36.07       43.73      2.71 o 
   7   9  -1       58.95       54.72      3.46 o 
   8   9  -1       50.78       50.23      3.33 o 
   1  10  -1       13.91       14.97      2.10 o 
   2  10  -1       52.49       52.39      3.41 o 
   3  10  -1       13.61       16.47      2.40 o 
   4  10  -1      101.87       97.32      4.27 o 
   5  10  -1        7.71        1.50      3.34 o 
   6  10  -1        6.87        4.29      1.91 o 
   7  10  -1       27.65       20.64      2.94 o 
   0  11  -1       14.78       19.95      2.57 o 
   1  11  -1       60.29       58.89      3.60 o 
   2  11  -1        8.01        2.33      4.06 o 
   3  11  -1        3.05        5.32      3.13 o 
   4  11  -1       17.76       19.82      2.95 o 
   6   0   0        7.32        2.30      0.73 o 
  10   0   0       39.51       42.39      2.34 o 
  12   0   0        8.56        8.75      2.25 o 
   1   1   0      320.66      282.20      1.26 o 
   4   1   0      148.17      134.04      1.60 o 
   5   1   0      201.58      135.30      1.83 o 
   6   1   0       11.23       10.07      0.89 o 
   7   1   0      211.89      223.79      3.13 o 
   8   1   0      200.52      203.21      3.07 o 
   9   1   0      437.86      457.59      5.43 o 
  10   1   0       51.43       56.12      2.41 o 
  11   1   0        7.32        5.40      1.89 o 
  12   1   0       18.24       22.17      1.83 o 
  13   1   0       14.73       11.86      2.04 o 
   0   2   0      841.42      925.00      2.82 o 
   2   2   0        7.54       12.81      0.55 o 
   3   2   0     4323.34     4231.27     30.75 o 
   4   2   0      124.12      190.56      1.98 o 
   5   2   0      242.99      247.95      2.46 o 
   6   2   0       36.94       28.28      1.17 o 
   7   2   0      545.07      466.03      4.02 o 
   8   2   0      568.22      499.53      4.66 o 
   9   2   0      370.89      370.50      4.34 o 
  10   2   0        6.86        9.51      1.40 o 
  11   2   0       97.45      101.91      3.10 o 
  12   2   0       47.11       52.43      2.43 o 
  13   2   0       10.20       12.76      1.96 o 
   1   3   0      337.05      289.65      2.01 o 
   2   3   0      523.68      595.73      3.01 o 
   3   3   0       13.01        5.49      0.58 o 
   4   3   0       92.42      114.21      1.58 o 
   5   3   0        3.05        3.49      0.76 o 
   6   3   0      358.55      329.17      3.06 o 
   7   3   0      360.15      368.45      3.51 o 
   8   3   0      124.89      140.94      2.49 o 
   9   3   0       13.80       15.82      1.29 o 
  10   3   0      582.43      604.69      6.27 o 
  11   3   0        3.06        1.22      2.17 o 
  12   3   0        4.21        2.38      2.23 o 
  13   3   0        0.29        3.06      2.08 o 
   0   4   0     2229.92     2203.93      6.36 o 
   1   4   0      871.58     1000.91      4.32 o 
   2   4   0       99.84       95.39      1.44 o 
   3   4   0     1676.57     1655.24      5.98 o 
   4   4   0      497.87      555.29      3.71 o 
   5   4   0      137.53      110.51      1.83 o 
   6   4   0      222.41      232.46      2.76 o 
   7   4   0      197.13      200.17      2.77 o 
   8   4   0      419.63      406.60      4.23 o 
   9   4   0      160.41      156.52      2.92 o 
  10   4   0        3.61        2.52      2.07 o 
  11   4   0      229.38      235.82      4.04 o 
  12   4   0      112.02      124.30      3.32 o 
  13   4   0       70.23       78.53      2.87 o 
   1   5   0      265.07      251.52      2.44 o 
   2   5   0      609.67      614.62      3.92 o 
   3   5   0      128.26      145.64      2.01 o 
   4   5   0       46.32       46.08      1.28 o 
   5   5   0      199.51      177.45      2.47 o 
   6   5   0      173.78      154.19      2.53 o 
   7   5   0      137.82      160.75      2.77 o 
   8   5   0        6.21       10.52      1.16 o 
   9   5   0      289.96      304.06      4.17 o 
  10   5   0      110.48      116.46      2.90 o 
  11   5   0       98.78       99.81      2.98 o 
  12   5   0        0.83        1.88      2.52 o 
   0   6   0      270.06      255.98      2.79 o 
   1   6   0      388.94      384.52      3.45 o 
   2   6   0      186.78      211.08      2.68 o 
   3   6   0      280.75      299.87      3.15 o 
   4   6   0       26.88       24.80      1.18 o 
   5   6   0       24.19       23.14      1.19 o 
   6   6   0        0.03        0.00      1.59 o 
   7   6   0      318.55      304.53      3.85 o 
   8   6   0      264.89      263.32      3.90 o 
   9   6   0       93.57       87.14      2.52 o 
  10   6   0       26.32       17.70      1.89 o 
  11   6   0        7.33        6.40      2.84 o 
  12   6   0       88.39      103.25      3.44 o 
   1   7   0      613.53      527.01      4.42 o 
   2   7   0      287.57      289.56      3.46 o 
   3   7   0      185.12      193.07      2.85 o 
   4   7   0      280.12      268.22      3.40 o 
   5   7   0       50.01       47.77      1.70 o 
   6   7   0      156.42      151.79      2.80 o 
   7   7   0      174.60      185.28      3.32 o 
   8   7   0        0.05        0.00      2.07 o 
   9   7   0       76.79       84.60      2.69 o 
  10   7   0       31.75       32.83      2.27 o 
  11   7   0        9.06        2.77      2.61 o 
   0   8   0      174.68      189.72      3.13 o 
   1   8   0      657.98      629.84      5.32 o 
   2   8   0       30.51       33.27      1.61 o 
   3   8   0       22.81       25.03      1.45 o 
   4   8   0       14.93       13.49      1.30 o 
   5   8   0        5.77        4.78      1.46 o 
   6   8   0      153.51      166.79      3.19 o 
   7   8   0      140.35      130.86      3.06 o 
   8   8   0       25.45       23.38      1.68 o 
   9   8   0       27.26       31.53      1.96 o 
  10   8   0        0.21        0.00      2.38 o 
   1   9   0       14.64       16.58      1.87 o 
   2   9   0      322.48      282.17      4.00 o 
   3   9   0      131.96      122.76      2.86 o 
   4   9   0       25.67       25.45      1.65 o 
   5   9   0       42.00       38.54      2.17 o 
   6   9   0       63.97       56.85      2.73 o 
   7   9   0        5.12        3.79      2.30 o 
   8   9   0        5.67        5.96      2.59 o 
   9   9   0        8.50        7.94      1.44 o 
   0  10   0      106.83      102.61      2.76 o 
   1  10   0       86.36       89.14      2.61 o 
   2  10   0       28.46       33.06      1.76 o 
   3  10   0       16.10       15.42      1.57 o 
   4  10   0       25.25       26.68      1.82 o 
   5  10   0       19.11       24.75      1.94 o 
   6  10   0       84.95       95.53      3.03 o 
   7  10   0        0.69        2.44      2.23 o 
   1  11   0       33.58       28.84      1.90 o 
   2  11   0       15.63       15.91      1.93 o 
   3  11   0       35.82       39.40      2.24 o 
   4  11   0       57.50       67.71      3.06 o 
   5  11   0        6.28        7.76      1.88 o 
   4   0   1     2037.38     1927.07      7.83 o 
   6   0   1      225.46      199.25      3.15 o 
   8   0   1      133.23      126.97      3.12 o 
  10   0   1     1058.76     1063.82     10.35 o 
  12   0   1        8.58       10.71      3.45 o 
   0   1   1     2999.75     3490.87     27.90 o 
   1   1   1     4779.66     5186.02     48.28 o 
   2   1   1     1282.07     1367.98      5.26 o 
   3   1   1     3672.96     3761.55     39.34 o 
   4   1   1      502.01      514.29      4.11 o 
   5   1   1      817.10      772.28      5.65 o 
   6   1   1      782.70      743.57      6.06 o 
   7   1   1      761.64      719.37      7.53 o 
   8   1   1      278.68      281.37      4.52 o 
   9   1   1      119.35      113.40      4.30 o 
  10   1   1        6.43        6.46      2.72 o 
  11   1   1       80.70       87.99      4.65 o 
  12   1   1        6.83        6.80      3.02 o 
  13   1   1        6.68        8.39      1.82 o 
   1   2   1     3327.69     3626.21     35.45 o 
   2   2   1     2492.86     2459.42     31.53 o 
   3   2   1      708.64      623.69      4.34 o 
   4   2   1      531.48      517.90      4.44 o 
   5   2   1      194.23      163.88      2.71 o 
   6   2   1      524.64      514.45      5.29 o 
   7   2   1      271.15      274.27      4.24 o 
   8   2   1      118.31      118.50      3.13 o 
   9   2   1      803.45      750.64      8.14 o 
  10   2   1        4.54        4.42      2.66 o 
  11   2   1      205.26      224.39      6.61 o 
  12   2   1       33.45       37.52      2.81 o 
  13   2   1       19.71       22.00      2.66 o 
   0   3   1     6508.67     5807.16     51.63 o 
   1   3   1      407.28      407.34      3.48 o 
   2   3   1      184.93      198.41      2.61 o 
   3   3   1     1143.29     1207.36      6.74 o 
   4   3   1       80.92       78.40      1.98 o 
   5   3   1      624.57      640.14      5.67 o 
   6   3   1     1078.23     1102.45      8.02 o 
   7   3   1       57.44       51.37      2.23 o 
   8   3   1      671.03      700.37      4.79 o 
   9   3   1       61.32       61.62      2.64 o 
  10   3   1       10.89       15.55      3.16 o 
  11   3   1       41.74       33.36      4.12 o 
  12   3   1       65.75       68.04      3.73 o 
  13   3   1        0.36        0.00      3.41 o 
   1   4   1     1298.68     1489.02      7.63 o 
   2   4   1      772.88      774.54      5.87 o 
   3   4   1      525.83      425.41      4.51 o 
   4   4   1       45.74       43.42      1.60 o 
   5   4   1       60.46       74.63      2.29 o 
   6   4   1       21.42       18.52      1.66 o 
   7   4   1      287.54      251.62      4.53 o 
   8   4   1       82.96       70.54      2.85 o 
   9   4   1       44.31       38.22      2.30 o 
  10   4   1      211.61      203.21      5.08 o 
  11   4   1       63.84       78.03      3.96 o 
  12   4   1       24.93       27.94      2.86 o 
  13   4   1       31.93       33.99      4.76 o 
   0   5   1     2235.91     2280.41     10.48 o 
   1   5   1      893.66      923.93      6.75 o 
   2   5   1      415.34      391.97      4.58 o 
   3   5   1      346.78      346.77      4.44 o 
   4   5   1      103.39      126.12      2.84 o 
   5   5   1       83.83      103.95      2.73 o 
   6   5   1       63.40       71.17      2.50 o 
   7   5   1      542.75      542.41      7.03 o 
   8   5   1       86.09       92.97      3.40 o 
   9   5   1       80.25       68.97      4.56 o 
  10   5   1       20.51       28.58      2.46 o 
  11   5   1       62.25       53.20      5.05 o 
  12   5   1       31.97       33.38      2.65 o 
   1   6   1       86.79       76.23      2.39 o 
   2   6   1      819.63      802.02      7.13 o 
   3   6   1      475.43      461.95      5.64 o 
   4   6   1      458.78      427.90      5.68 o 
   5   6   1      260.75      245.97      4.59 o 
   6   6   1      109.91      111.12      3.38 o 
   7   6   1       46.30       47.75      2.55 o 
   8   6   1        6.69        3.25      2.79 o 
   9   6   1        5.02        5.56      2.91 o 
  10   6   1       61.47       56.84      3.23 o 
  11   6   1       11.83        5.02      3.66 o 
   0   7   1      254.07      263.28      4.60 o 
   1   7   1       93.52       98.01      2.94 o 
   2   7   1      316.91      313.17      4.98 o 
   3   7   1      290.67      277.29      4.99 o 
   4   7   1       95.26       99.28      3.09 o 
   5   7   1       65.68       66.60      2.78 o 
   6   7   1      150.98      147.09      4.10 o 
   7   7   1       39.45       39.86      3.86 o 
   8   7   1      166.18      160.86      4.70 o 
   9   7   1       56.85       58.03      3.11 o 
  10   7   1       13.81       13.61      2.09 o 
  11   7   1       40.62       46.44      3.37 o 
   1   8   1      136.57      125.69      3.54 o 
   2   8   1       18.28       18.57      1.94 o 
   3   8   1      446.47      410.02      6.40 o 
   4   8   1      244.11      251.75      5.12 o 
   5   8   1      214.26      199.45      4.98 o 
   6   8   1        1.01        0.00      3.01 o 
   7   8   1       11.58        5.40      3.32 o 
   8   8   1        5.36        3.15      3.29 o 
   9   8   1       37.75       27.99      3.20 o 
  10   8   1        5.52        3.99      3.75 o 
   0   9   1      356.30      331.53      6.06 o 
   1   9   1       25.69       27.71      2.41 o 
   2   9   1      137.56      153.09      4.12 o 
   3   9   1        0.49        0.00      3.09 o 
   4   9   1       12.37       18.35      2.20 o 
   5   9   1       65.93       74.46      3.25 o 
   6   9   1       36.33       38.03      2.63 o 
   7   9   1       58.14       58.88      4.35 o 
   8   9   1       51.39       53.30      3.59 o 
   1  10   1       13.86        8.84      3.57 o 
   2  10   1       51.62       43.52      2.97 o 
   3  10   1       13.58       16.78      2.27 o 
   4  10   1      102.14       98.75      4.25 o 
   5  10   1        7.89       10.57      2.01 o 
   6  10   1        7.11        7.25      1.94 o 
   7  10   1       27.54       28.25      3.09 o 
   0  11   1       14.86       12.65      4.26 o 
   1  11   1       61.11       58.69      3.76 o 
   2  11   1        8.45       11.52      3.40 o 
   3  11   1        2.91        7.75      2.06 o 
   4  11   1       17.75       14.97      4.68 o 
   0   0   2       47.68       52.49      1.33 o 
   2   0   2      836.00      829.99      4.81 o 
   1   1   2      962.16     1052.51      5.20 o 
   2   1   2      617.64      687.16      4.48 o 
   3   1   2     2571.45     2816.76     38.93 o 
   4   1   2     1021.56     1092.72      6.75 o 
   5   1   2     3223.19     3351.43     12.85 o 
   6   1   2       21.51       21.35      1.38 o 
   7   1   2      238.96      215.97      4.65 o 
   0   2   2      219.52      196.80      2.45 o 
   1   2   2     1075.39     1206.50      6.01 o 
   2   2   2     1404.75     1528.04      7.19 o 
   3   2   2      603.60      687.55      5.08 o 
   4   2   2      599.83      616.70      5.24 o 
   5   2   2     1204.42     1165.80      7.67 o 
   6   2   2      195.20      202.91      3.53 o 
   7   2   2      428.78      418.47      5.47 o 
   8   2   2       78.28       81.46      2.89 o 
   9   2   2      252.66      230.68      4.79 o 
                                                 
